# Supplementary material for: Combined effects of species diversity and soil depth heterogeneity on plant functional groups and community productivity
Source: PeerJ. 2026 May 1;14:e21225. doi: 10.7717/peerj.21225 (PMC13138296; doi:10.7717/peerj.21225)
Supplement: Supplemental Information 1 — Sheet 1 and 2 are used for repeated-measures-ANOVA, while sheet 3 and 4 are used for ANOVA to examine the former results. Three-way, repeated-measure ANOVAs were used to evaluate the effects of soil heterogeneity (heterogeneous or homogeneous), diversity (high or low), and soil patch (shallow or deep, repeated measure) on total aboveground bio mass, aboveground mass of grasses, aboveground mass of legumes, aboveground mass of forbs, and root mass. Heterogeneity and diversity were treated as fixed effects, block (i . e. species composition) as random effect, and soil patch as a repeated measure. Soil patch was a non-independent within-subjects variable nested within heterogeneity. [file peerj-14-21225-s001.xlsx]

## Sheet: original data
repetition	community composition	diversity treatment1	soil types treatment2	depth patch treatment3	Cynodon dactylon	Bromus inermis	Poa annua	Lolium perenne	Trifolium repens	Medicago sativa	Astragalus laxmannii	Astragalus sinicus	Cichorium intybus	Sonchus oleraceus	Plantago asiatica	Oxalis corniculata	abovegroundmass of grass	abovegroundmass of legume	abovegroundmass of forb	total biomass	lntrans of grass	lntrans of legume	lntrans of forb	lntrans of biomass
1	1	high	homo	medium	0.4615	0.334	0	0.13	0	2.8695	0	0	5.1215	5.458	3.515	0	0.9255	2.8695	14.0945	17.8895	0.655186	1.35313	2.71433	2.93861
1	1	high	homo	medium	0.4615	0.334	0	0.13	0	2.8695	0	0	5.1215	5.458	3.515	0	0.9255	2.8695	14.0945	17.8895	0.655186	1.35313	2.71433	2.93861
1	1	high	hete16	deep	1.746	0.284	0	0	0.31	0.424	0	0	45.319	0	0	0	2.03	0.734	45.319	48.083	1.10856	0.550431	3.83555	3.89351
1	1	high	hete16	shallow	0	0	0	0.532	0.083	0.439	0	0	15.133	0	0	0	0.532	0.522	15.133	16.187	0.426574	0.420025	2.78087	2.84415
1	1	high	hete64	deep	0.455	0	0	0.073		0.283	0	0	8.19	0	4.519	0	0.528	0.283	12.709	13.52	0.42396	0.249201	2.61805	2.67553
1	1	high	hete64	shallow	1.016	0.29	0	0.065	0.117	0.181	0	0	0	0	0	0	1.371	0.298	0	1.669	0.863312	0.260825	0	0.981704
1	1	low	homo	medium	0	0	0	0.2815	0.005	0	0	0	4.091	0	3.2465	0	0.2815	0.005	7.3375	7.624	0.248031	0.00498754	2.12076	2.15455
1	1	low	homo	medium	0	0	0	0.2815	0.005	0	0	0	4.091	0	3.2465	0	0.2815	0.005	7.3375	7.624	0.248031	0.00498754	2.12076	2.15455
1	1	low	hete16	deep	0.217	0	0	0.228	0	0	0	0	12.636	0	0	0	0.445	0	12.636	13.081	0.368109	0	2.61271	2.64483
1	1	low	hete16	shallow	1.445	0	0	0.49	0	0	2.081	0	17.206	0	0	0	1.935	2.081	17.206	21.222	1.07671	1.12525	2.90175	3.10108
1	1	low	hete64	deep	0.375	0	0	0.261	0	0	0	0	14.709	0	14.005	0	0.636	0	28.714	29.35	0.492254	0	3.39162	3.4128
1	1	low	hete64	shallow	0	0	0	0.077	0	0	0	0	7.315	0	13.524	0	0.077	0	20.839	20.916	0.0741794	0	3.0837	3.08722
2	2	high	homo	medium	0.218	0.181	0	0.202	0.0045	2.1555	0.421	0.0155	7.955	0	5.5115	0	0.601	2.5965	13.4665	16.664	0.470628	1.27996	2.67184	2.87153
2	2	high	homo	medium	0.218	0.181	0	0.202	0.0045	2.1555	0.421	0.0155	7.955	0	5.5115	0	0.601	2.5965	13.4665	16.664	0.470628	1.27996	2.67184	2.87153
2	2	high	hete16	deep	0.078	0.386	0	0.347	0.45	1.306	0.227	1.404	19.413	0	0	0	0.811	3.387	19.413	23.611	0.593879	1.47865	3.01617	3.20319
2	2	high	hete16	shallow	0	0	0	0.266	0.421	0.42	0	0.437	13.91	0	0	0	0.266	1.278	13.91	15.454	0.235862	0.823298	2.70203	2.80057
2	2	high	hete64	deep	0.237	0	0	0	0.013	0	0	0	10.702	0	16.238	0	0.237	0.013	26.94	27.19	0.212689	0.0129162	3.33006	3.33897
2	2	high	hete64	shallow	0	0.3	0	0	0	0	0	0.079	7.777	0	8.237	0	0.3	0.079	16.014	16.393	0.262364	0.0760347	2.83404	2.85607
2	2	low	homo	medium	0	6.765	0.547	2.9365	0	3.5235	0.1585	0	0	0	0	0.2225	10.2485	3.682	0.2225	14.153	2.42023	1.54373	0.200898	2.7182
2	2	low	homo	medium	0	6.765	0.547	2.9365	0	3.5235	0.1585	0	0	0	0	0.2225	10.2485	3.682	0.2225	14.153	2.42023	1.54373	0.200898	2.7182
2	2	low	hete16	deep	0	3.639	0	7.667	0	5.702	0	0	0	0	0	0	11.306	5.702	0	17.008	2.51009	1.90241	0	2.89082
2	2	low	hete16	shallow	0	5.609	0	5.872	0	1.398	0	0	0	0	0	0	11.481	1.398	0	12.879	2.52421	0.874635	0	2.63038
2	2	low	hete64	deep	0	4.95	0	6.746	0	4.557	0.552	0	0	0	0	0	11.696	5.109	0	16.805	2.54129	1.80976	0	2.87948
2	2	low	hete64	shallow	0	3.538	0	5.508	0	3.248	0.762	0	0	0	0	0	9.046	4.01	0	13.056	2.30717	1.61144	0	2.64305
3	3	high	homo	medium	0	0.027	0	0	0	0.04	0	0	9.181	0.38	0	0	0.027	0.04	9.561	9.628	0.0266419	0.0392207	2.35717	2.36349
3	3	high	homo	medium	0	0.027	0	0	0	0.04	0	0	9.181	0.38	0	0	0.027	0.04	9.561	9.628	0.0266419	0.0392207	2.35717	2.36349
3	3	high	hete16	deep	0.218	0.283	0.897	0	0.023	0	0	0	10.62	0	0	0	1.398	0.023	10.62	12.041	0.874635	0.0227395	2.45273	2.5681
3	3	high	hete16	shallow	0.8	1.917	0	0	0.574	1.578	0	1.389	25.906	0	0	0	2.717	3.541	25.906	32.164	1.31292	1.51315	3.29235	3.50146
3	3	high	hete64	deep	0.629	0	0	0	0	0	0	0.068	4.107	0.772	0	0	0.629	0.068	4.879	5.576	0.487966	0.0657877	1.77139	1.88343
3	3	high	hete64	shallow	0	0.049	0	0	0	0	0	0	15.51	10.773	3.138	0	0.049	0	29.421	29.47	0.0478373	0	3.41513	3.41674
3	3	low	homo	medium	0	0	0	0	0.03	0.158	0	0	0	0	0	0	0	0.188	0	0.188	0	0.172271	0	0.172271
3	3	low	homo	medium	0	0	0	0	0.03	0.158	0	0	0	0	0	0	0	0.188	0	0.188	0	0.172271	0	0.172271
3	3	low	hete16	deep	0	0	4.274	0	3.74	6.187	0	0	0	0	0	0	4.274	9.927	0	14.201	1.66279	2.39124	0	2.72136
3	3	low	hete16	shallow	0	0	5.515	0	2.583	5.525	0	0	0	0	0	0	5.515	8.108	0	13.623	1.87411	2.20915	0	2.6826
3	3	low	hete64	deep	0	0	0	0		0.271	0	0	0	0	0	0	0	0.271	0	0.271	0	0.239804	0	0.239804
3	3	low	hete64	shallow	0	0	0	0	0.785	0.967	0	0	0	0	0	0	0	1.752	0	1.752	0	1.01233	0	1.01233
4	4	high	homo	medium	0.033	5.2175	0	0	0.149	6.65	0	0	2.73	0.5885	10.233	0	5.2505	6.799	13.5515	25.601	1.83266	2.054	2.67769	3.28095
4	4	high	homo	medium	0.033	5.2175	0	0	0.149	6.65	0	0	2.73	0.5885	10.233	0	5.2505	6.799	13.5515	25.601	1.83266	2.054	2.67769	3.28095
4	4	high	hete16	deep	0	1.005	0	0	0	2	0	0	32.179	2.773	0	0	1.005	2	34.952	37.957	0.695644	1.09861	3.58218	3.66246
4	4	high	hete16	shallow	0.08	0.359	0	0	0	0.56	0	0.192	32.223	0	0	0	0.439	0.752	32.223	33.414	0.363948	0.560758	3.50324	3.53846
4	4	high	hete64	deep	0.113	0	0	0.054	0	0.612	0	0	11.215	6.968	3.159	0	0.167	0.612	21.342	22.121	0.154436	0.477476	3.10647	3.14074
4	4	high	hete64	shallow	0	0	0	0	0	0	0	0	0	0	0	0	0	0	0	0	0	0	0	0
4	4	low	homo	medium	0	0	0	0	0	0	0.044	0	10.757	2.4455	0	0	0	0.044	13.2025	13.2465	0	0.0430595	2.65342	2.65651
4	4	low	homo	medium	0	0	0	0	0	0	0.044	0	10.757	2.4455	0	0	0	0.044	13.2025	13.2465	0	0.0430595	2.65342	2.65651
4	4	low	hete16	deep	0	0	0.026	0	0	0	0.13	0	19.336	6.656	0	0	0.026	0.13	25.992	26.148	0.0256677	0.122218	3.29554	3.3013
4	4	low	hete16	shallow	0	0	0	0.043	0	0	0.051	0	13.561	0	0	0	0.043	0.051	13.561	13.655	0.0421012	0.0497421	2.67835	2.68478
4	4	low	hete64	deep	0	0	0	0	0.062	0	0.011	0	7.644	2.054	0	0	0	0.073	9.698	9.771	0	0.0704585	2.37006	2.37686
4	4	low	hete64	shallow	0	0	0	0	0	0	0	0	22.206	9.992	0	0	0	0	32.198	32.198	0	0	3.50249	3.50249
5	5	high	homo	medium	0	0.75	0	0.135	0	1.928	0	0	13.7185	1.229	0	0	0.885	1.928	14.9475	17.7605	0.633928	1.07432	2.7693	2.93175
5	5	high	homo	medium	0	0.75	0	0.135	0	1.928	0	0	13.7185	1.229	0	0	0.885	1.928	14.9475	17.7605	0.633928	1.07432	2.7693	2.93175
5	5	high	hete16	deep	1.344	0	0	2.512	0.11	1.65	0	0	20.678	23.865	0	0	3.856	1.76	44.543	50.159	1.58022	1.01523	3.81866	3.93494
5	5	high	hete16	shallow	0	0.824	0	4.145	8.697	1.883	0	1.945	6.906	0	0	0	4.969	12.525	6.906	24.4	1.78658	2.60454	2.06762	3.23475
5	5	high	hete64	deep	0.067	0	0.222	0.231	0	0	0	0.73	0	0	0	0	0.52	0.73	0	1.25	0.41871	0.548121	0	0.81093
5	5	high	hete64	shallow	0	0	2.105	0	8.042	0	0	0	20.285	7.209	0	0	2.105	8.042	27.494	37.641	1.13301	2.20188	3.34969	3.65431
5	5	low	homo	medium	0	0	0	0	0.58	0	0	1.1225	8.727	11.223	0	0	0	1.7025	19.95	21.6525	0	0.994177	3.04214	3.12027
5	5	low	homo	medium	0	0	0	0	0.58	0	0	1.1225	8.727	11.223	0	0	0	1.7025	19.95	21.6525	0	0.994177	3.04214	3.12027
5	5	low	hete16	deep	0	0	0	0	11.072	0	0	2.078	0	0	0	0	0	13.15	0	13.15	0	2.64971	0	2.64971
5	5	low	hete16	shallow	0	0	0	0	2.557	0	0	0	20.828	0	0	0	0	2.557	20.828	23.385	0	1.26892	3.08319	3.19397
5	5	low	hete64	deep	0	0	0	2.998	4.55	0	0	2.818	9.15	7.074	0	0	2.998	7.368	16.224	26.59	1.38579	2.12441	2.8463	3.31745
5	5	low	hete64	shallow	0	0	0	1.948	0	0	0	3.485	2.69	0	0	0	1.948	3.485	2.69	8.123	1.08113	1.50074	1.30563	2.2108
6	6	high	homo	medium	0	0	3.761	3.455	4.635	1.3125	0	0	0	0	0	0	7.216	5.9475	0	13.1635	2.10608	1.93838	0	2.65067
6	6	high	homo	medium	0	0	3.761	3.455	4.635	1.3125	0	0	0	0	0	0	7.216	5.9475	0	13.1635	2.10608	1.93838	0	2.65067
6	6	high	hete16	deep	0	0	2.318	0	0	0	0	0	0	0	0	0	2.318	0	0	2.318	1.19936	0	0	1.19936
6	6	high	hete16	shallow	0.827	1.113	0.492	0	0	0.704	1.118	0	15.378	0	0	0	2.432	1.822	15.378	19.632	1.23314	1.03745	2.79594	3.02684
6	6	high	hete64	deep	0.492	6.349	4.791	0.922	0.39		2.79	0	8.968	0	0	0	12.554	3.18	8.968	24.702	2.60668	1.43031	2.29938	3.24657
6	6	high	hete64	shallow	1.262	5.114	0	1.42	0.702	0.427	0	0	0.229	0	0	0	7.796	1.129	0.229	9.154	2.1743	0.755652	0.206201	2.31787
6	6	low	homo	medium	0.4325	5.698	0	0	0	0.8545	0	0	0	0	0	0	6.1305	0.8545	0	6.985	1.96438	0.617615	0	2.07756
6	6	low	homo	medium	0.4325	5.698	0	0	0	0.8545	0	0	0	0	0	0	6.1305	0.8545	0	6.985	1.96438	0.617615	0	2.07756
6	6	low	hete16	deep	0	0	0	0	0	7.458	0	1.193	34.665	0	0	0	0	8.651	34.665	43.316	0	2.26706	3.57417	3.79135
6	6	low	hete16	shallow	1.528	3.435	0	0	0	9.861	0	0	2.935	0	0	0	4.963	9.861	2.935	17.759	1.78557	2.38518	1.36991	2.93167
6	6	low	hete64	deep	0	2.074	0	0	0	2.098	0	0.887	0	0	0	0	2.074	2.985	0	5.059	1.12298	1.38254	0	1.80154
6	6	low	hete64	shallow	1.624	2.467	0	0	0	0.919	0	0	0	0	0	0	4.091	0.919	0	5.01	1.62747	0.651804	0	1.79342
7	7	high	homo	medium	0.6185	0.463	0.1105	0	0	0.8355	0.2605	0	2.683	0	0	0	1.192	1.096	2.683	4.971	0.784814	0.740031	1.30373	1.78691
7	7	high	homo	medium	0.6185	0.463	0.1105	0	0	0.8355	0.2605	0	2.683	0	0	0	1.192	1.096	2.683	4.971	0.784814	0.740031	1.30373	1.78691
7	7	high	hete16	deep	0.246	0	0	0.626	0	0.835	0	0	0	0	0	0	0.872	0.835	0	1.707	0.627007	0.607044	0	0.995841
7	7	high	hete16	shallow	0	1.022	0	0	0	1.889	0	0.368	7.643	0	0	0	1.022	2.257	7.643	10.922	0.704087	1.18081	2.15675	2.47839
7	7	high	hete64	deep	1.74	0	0	0	0.147	1.289	0	0	21.429	0	0	0	1.74	1.436	21.429	24.605	1.00796	0.890357	3.11035	3.24279
7	7	high	hete64	shallow	0	0.537	0	0	0	2.032	0	0	3.229	0	0	0	0.537	2.032	3.229	5.798	0.429832	1.10922	1.44197	1.91663
7	7	low	homo	medium	0.2455	7.5425	0	0	0	0	3.95	4.6825	0	0	0	0	7.788	8.6325	0	16.4205	2.17339	2.26514	0	2.85765
7	7	low	homo	medium	0.2455	7.5425	0	0	0	0	3.95	4.6825	0	0	0	0	7.788	8.6325	0	16.4205	2.17339	2.26514	0	2.85765
7	7	low	hete16	deep	0.985	7.469	0	0	0	0	0.788	7.346	0	0	0	0	8.454	8.134	0	16.588	2.24644	2.212	0	2.86722
7	7	low	hete16	shallow	0.909	3.062	0	0	0	0	1.759	4.116	0	0	0	0	3.971	5.875	0	9.846	1.60362	1.92789	0	2.3838
7	7	low	hete64	deep	1.045	10.882	0	0	0	0	0	1.256	0	0	0	0	11.927	1.256	0	13.183	2.55932	0.813593	0	2.65204
7	7	low	hete64	shallow	0.649	5.249	0	0	0	0	0.637	1.824	0	0	0	0	5.898	2.461	0	8.359	1.93123	1.24156	0	2.23634
8	8	high	homo	medium	0.3065	2.3615	0.6375	0.069	0	0.7905	0	0	2.83	0	0	0	3.3745	0.7905	2.83	6.995	1.47579	0.582495	1.34286	2.07882
8	8	high	homo	medium	0.3065	2.3615	0.6375	0.069	0	0.7905	0	0	2.83	0	0	0	3.3745	0.7905	2.83	6.995	1.47579	0.582495	1.34286	2.07882
8	8	high	hete16	deep	1.064	2.738	0	0	0	1.114	0	0	0.296	0	0	0	3.802	1.114	0.296	5.212	1.56903	0.748582	0.259283	1.82648
8	8	high	hete16	shallow	0	2.791	0	0	0	3.261	0	0	2.643	0	0	0	2.791	3.261	2.643	8.695	1.33263	1.4495	1.29281	2.27161
8	8	high	hete64	deep	1.358	2.23	0	0	0	1.035	0	0	5.669	0	0	0	3.588	1.035	5.669	10.292	1.52344	0.710496	1.89747	2.42409
8	8	high	hete64	shallow	0	0	0	0.551	0	1.328	0	0	2.357	0	0	0	0.551	1.328	2.357	4.236	0.4389	0.84501	1.21105	1.65556
8	8	low	homo	medium	0.9655	0	0	0	0	0.9665	0	0	0	0	0	0	0.9655	0.9665	0	1.932	0.675747	0.676255	0	1.07568
8	8	low	homo	medium	0.9655	0	0	0	0	0.9665	0	0	0	0	0	0	0.9655	0.9665	0	1.932	0.675747	0.676255	0	1.07568
8	8	low	hete16	deep	0	0	0	0	0	3.129	0	0.828	0	0	0	0	0	3.957	0	3.957	0	1.6008	0	1.6008
8	8	low	hete16	shallow	1.023	0	0	0	0	1.608	0	0	0	0	0	0	1.023	1.608	0	2.631	0.704582	0.958584	0	1.28951
8	8	low	hete64	deep	0.955	0	0	0	0	2.421	0	0	0	0	0	0	0.955	2.421	0	3.376	0.67039	1.22993	0	1.47614
8	8	low	hete64	shallow	0	0	0	0	0	2.314	0	0	0	0	0	0	0	2.314	0	2.314	0	1.19816	0	1.19816

## Sheet: root patch
repetition	community composition	diversity treatment1	soil types treatment2	depth patch treatment3	rootmass
1	1	high	homo	medium	1.013
1	1	high	homo	medium
1	1	high	hete16	deep	0.089
1	1	high	hete16	shallow	0.028
1	1	high	hete64	deep	7.262
1	1	high	hete64	shallow	0.68
1	1	low	homo	medium	0.422
1	1	low	homo	medium
1	1	low	hete16	deep	0.423
1	1	low	hete16	shallow	0.733
1	1	low	hete64	deep	0.018
1	1	low	hete64	shallow	0.025
2	2	high	homo	medium	3.37
2	2	high	homo	medium
2	2	high	hete16	deep	1.929
2	2	high	hete16	shallow	0.752
2	2	high	hete64	deep	0.147
2	2	high	hete64	shallow	0.409
2	2	low	homo	medium	4.149
2	2	low	homo	medium
2	2	low	hete16	deep	1.011
2	2	low	hete16	shallow	0.071
2	2	low	hete64	deep	0.23
2	2	low	hete64	shallow	0.18
3	3	high	homo	medium	2.374
3	3	high	homo	medium
3	3	high	hete16	deep	0.338
3	3	high	hete16	shallow	0.281
3	3	high	hete64	deep	0.078
3	3	high	hete64	shallow	0.099
3	3	low	homo	medium	0.662
3	3	low	homo	medium
3	3	low	hete16	deep	0.762
3	3	low	hete16	shallow	0.506
3	3	low	hete64	deep	3.083
3	3	low	hete64	shallow	0.521
4	4	high	homo	medium	3.182
4	4	high	homo	medium
4	4	high	hete16	deep	4.583
4	4	high	hete16	shallow	0.339
4	4	high	hete64	deep	1.486
4	4	high	hete64	shallow	1.585
4	4	low	homo	medium	2.367
4	4	low	homo	medium
4	4	low	hete16	deep	1.13
4	4	low	hete16	shallow	0.386
4	4	low	hete64	deep	1.331
4	4	low	hete64	shallow	0.6
5	5	high	homo	medium	6.7
5	5	high	homo	medium
5	5	high	hete16	deep	1.198
5	5	high	hete16	shallow	0.32
5	5	high	hete64	deep	3.681
5	5	high	hete64	shallow	1.139
5	5	low	homo	medium	0.247
5	5	low	homo	medium
5	5	low	hete16	deep	0.789
5	5	low	hete16	shallow	0.113
5	5	low	hete64	deep	0.23
5	5	low	hete64	shallow	0.094
6	6	high	homo	medium	4.196
6	6	high	homo	medium
6	6	high	hete16	deep	0.831
6	6	high	hete16	shallow	1.259
6	6	high	hete64	deep	0.561
6	6	high	hete64	shallow	0.769
6	6	low	homo	medium	3.55
6	6	low	homo	medium
6	6	low	hete16	deep	0.649
6	6	low	hete16	shallow	0.567
6	6	low	hete64	deep	0.478
6	6	low	hete64	shallow	0.351
7	7	high	homo	medium	0.255
7	7	high	homo	medium
7	7	high	hete16	deep	0.487
7	7	high	hete16	shallow	0.477
7	7	high	hete64	deep	1.035
7	7	high	hete64	shallow	0.515
7	7	low	homo	medium	1.632
7	7	low	homo	medium
7	7	low	hete16	deep	0.468
7	7	low	hete16	shallow	0.585
7	7	low	hete64	deep	0.579
7	7	low	hete64	shallow	0.563
8	8	high	homo	medium	0.903
8	8	high	homo	medium
8	8	high	hete16	deep	0.262
8	8	high	hete16	shallow	0.328
8	8	high	hete64	deep	0.083
8	8	high	hete64	shallow	0.054
8	8	low	homo	medium	5.778
8	8	low	homo	medium
8	8	low	hete16	deep	0.553
8	8	low	hete16	shallow	0.128
8	8	low	hete64	deep	1.107
8	8	low	hete64	shallow	0.977

## Sheet: whole
repetition	community composition	diversity treatment1	soil types treatment2	Cynodon dactylon	Bromus inermis	Poa annua	Lolium perenne	Trifolium repens	Medicago sativa	Astragalus laxmannii	Astragalus sinicus	Cichorium intybus	Sonchus oleraceus	Plantago asiatica	Oxalis corniculata	abovegroundmass of grass	abovegroundmass of legume	abovegroundmass of forb	total biomass	lntrans of grass	lntrans of legume	lntrans of forb	lntrans of biomass
1	1	high	homo	0.923	0.668	0	0.26	0	5.739	0	0	10.243	10.916	7.03	0	1.851	5.739	28.189	35.779	1.04767	1.90791	3.37379	3.60493
1	1	high	hete16	1.746	0.284	0	0.532	0.393	0.863	0	0	60.452	0	0	0	2.562	1.256	60.452	64.27	1.27032	0.813593	4.11826	4.17853
1	1	high	hete64	1.471	0.29	0	0.138	0.117	0.464	0	0	8.19	0	4.519	0	1.899	0.581	12.709	15.189	1.06437	0.458058	2.61805	2.78433
1	1	low	homo	0	0	0	0.563	0.01	0	0	0	8.182	0	6.493	0	0.563	0.01	14.675	15.248	0.446607	0.00995033	2.75207	2.78797
1	1	low	hete16	1.662	0	0	0.718	0	0	2.081	0	29.842	0	0	0	2.38	2.081	29.842	34.303	1.21788	1.12525	3.42888	3.56397
1	1	low	hete64	0.375	0	0	0.338	0	0	0	0	22.024	0	27.529	0	0.713	0	49.553	50.266	0.538246	0	3.92302	3.93703
2	2	high	homo	0.436	0.362	0	0.404	0.009	4.311	0.842	0.031	15.91	0	11.023	0	1.202	5.193	26.933	33.328	0.789366	1.82342	3.32981	3.53596
2	2	high	hete16	0.078	0.386	0	0.613	0.871	1.726	0.227	1.841	33.323	0	0	0	1.077	4.665	33.323	39.065	0.730925	1.73431	3.53582	3.6905
2	2	high	hete64	0.237	0.3	0	0	0.013	0	0	0.079	18.479	0	24.475	0	0.537	0.092	42.954	43.583	0.429832	0.0880109	3.78314	3.79735
2	2	low	homo	0	13.53	1.094	5.873	0	7.047	0.317	0	0	0	0	0.445	20.497	7.364	0.445	28.306	3.06791	2.12394	0.368109	3.37779
2	2	low	hete16	0	9.248	0	13.539	0	7.1	0	0	0	0	0	0	22.787	7.1	0	29.887	3.16914	2.09186	0	3.43034
2	2	low	hete64	0	8.488	0	12.254	0	7.805	1.314	0	0	0	0	0	20.742	9.119	0	29.861	3.07925	2.31441	0	3.42949
3	3	high	homo	0	0.054	0	0	0	0.08	0	0	18.362	0.76	0	0	0.054	0.08	19.122	19.256	0.0525925	0.076961	3.00181	3.00845
3	3	high	hete16	1.018	2.2	0.897	0	0.597	1.578	0	1.389	36.526	0	0	0	4.115	3.564	36.526	44.205	1.63218	1.5182	3.62503	3.81121
3	3	high	hete64	0.629	0.049	0	0	0	0	0	0.068	19.617	11.545	3.138	0	0.678	0.068	34.3	35.046	0.517603	0.0657877	3.56388	3.5848
3	3	low	homo	0	0	0	0	0.06	0.316	0	0	0	0	0	0	0	0.376	0	0.376	0	0.319181	0	0.319181
3	3	low	hete16	0	0	9.789	0	6.323	11.712	0	0	0	0	0	0	9.789	18.035	0	27.824	2.37853	2.94628	0	3.36121
3	3	low	hete64	0	0	0	0	0.785	1.238	0	0	0	0	0	0	0	2.023	0	2.023	0	1.10625	0	1.10625
4	4	high	homo	0.066	10.435	0	0	0.298	13.3	0	0	5.46	1.177	20.466	0	10.501	13.598	27.103	51.202	2.44243	2.68088	3.33588	3.95512
4	4	high	hete16	0.08	1.364	0	0	0	2.56	0	0.192	64.402	2.773	0	0	1.444	2.752	67.175	71.371	0.893636	1.32229	4.22208	4.28181
4	4	high	hete64	0.113	0	0	0.054	0	0.612	0	0	11.215	6.968	3.159	0	0.167	0.612	21.342	22.121	0.154436	0.477476	3.10647	3.14074
4	4	low	homo	0	0	0	0	0	0	0.088	0	21.514	4.891	0	0	0	0.088	26.405	26.493	0	0.0843411	3.31073	3.31393
4	4	low	hete16	0	0	0.026	0.043	0	0	0.181	0	32.897	6.656	0	0	0.069	0.181	39.553	39.803	0.0667236	0.166362	3.70261	3.70876
4	4	low	hete64	0	0	0	0	0.062	0	0.011	0	29.85	12.046	0	0	0	0.073	41.896	41.969	0	0.0704585	3.75878	3.76048
5	5	high	homo	0	1.5	0	0.27	0	3.856	0	0	27.437	2.458	0	0	1.77	3.856	29.895	35.521	1.01885	1.58022	3.43059	3.59789
5	5	high	hete16	1.344	0.824	0	6.657	8.807	3.533	0	1.945	27.584	23.865	0	0	8.825	14.285	51.449	74.559	2.28493	2.72687	3.95984	4.32491
5	5	high	hete64	0.067	0	2.327	0.231	8.042	0	0	0.73	20.285	7.209	0	0	2.625	8.772	27.494	38.891	1.28785	2.27952	3.34969	3.68615
5	5	low	homo	0	0	0	0	1.16	0	0	2.245	17.454	22.446	0	0	0	3.405	39.9	43.305	0	1.48274	3.71113	3.7911
5	5	low	hete16	0	0	0	0	13.629	0	0	2.078	20.828	0	0	0	0	15.707	20.828	36.535	0	2.81583	3.08319	3.62527
5	5	low	hete64	0	0	0	4.946	4.55	0	0	6.303	11.84	7.074	0	0	4.946	10.853	18.914	34.713	1.78272	2.47258	2.99142	3.57551
6	6	high	homo	0	0	7.522	6.91	9.27	2.625	0	0	0	0	0	0	14.432	11.895	0	26.327	2.73644	2.55684	0	3.30788
6	6	high	hete16	0.827	1.113	2.81	0	0	0.704	1.118	0	15.378	0	0	0	4.75	1.822	15.378	21.95	1.7492	1.03745	2.79594	3.13332
6	6	high	hete64	1.754	11.463	4.791	2.342	1.092	0.427	2.79	0	9.197	0	0	0	20.35	4.309	9.197	33.856	3.06105	1.6694	2.32209	3.55123
6	6	low	homo	0.865	11.396	0	0	0	1.709	0	0	0	0	0	0	12.261	1.709	0	13.97	2.58483	0.99658	0	2.70605
6	6	low	hete16	1.528	3.435	0	0	0	17.319	0	1.193	37.6	0	0	0	4.963	18.512	37.6	61.075	1.78557	2.97103	3.65325	4.12834
6	6	low	hete64	1.624	4.541	0	0	0	3.017	0	0.887	0	0	0	0	6.165	3.904	0	10.069	1.96921	1.59005	0	2.40415
7	7	high	homo	1.237	0.926	0.221	0	0	1.671	0.521	0	5.366	0	0	0	2.384	2.192	5.366	9.942	1.21906	1.16065	1.85097	2.39261
7	7	high	hete16	0.246	1.022	0	0.626	0	2.724	0	0.368	7.643	0	0	0	1.894	3.092	7.643	12.629	1.06264	1.40903	2.15675	2.6122
7	7	high	hete64	1.74	0.537	0	0	0.147	3.321	0	0	24.658	0	0	0	2.277	3.468	24.658	30.403	1.18693	1.49694	3.24486	3.4469
7	7	low	homo	0.491	15.085	0	0	0	0	7.9	9.365	0	0	0	0	15.576	17.265	0	32.841	2.80796	2.90499	0	3.52167
7	7	low	hete16	1.894	10.531	0	0	0	0	2.547	11.462	0	0	0	0	12.425	14.009	0	26.434	2.59712	2.70865	0	3.31178
7	7	low	hete64	1.694	16.131	0	0	0	0	0.637	3.08	0	0	0	0	17.825	3.717	0	21.542	2.93519	1.55117	0	3.11538
8	8	high	homo	0.613	4.723	1.275	0.138	0	1.581	0	0	5.66	0	0	0	6.749	1.581	5.66	13.99	2.04756	0.948177	1.89612	2.70738
8	8	high	hete16	1.064	5.529	0	0	0	4.375	0	0	2.939	0	0	0	6.593	4.375	2.939	13.907	2.02723	1.68176	1.37093	2.70183
8	8	high	hete64	1.358	2.23	0	0.551	0	2.363	0	0	8.026	0	0	0	4.139	2.363	8.026	14.528	1.63686	1.21283	2.20011	2.74264
8	8	low	homo	1.931	0	0	0	0	1.933	0	0	0	0	0	0	1.931	1.933	0	3.864	1.07534	1.07603	0	1.58186
8	8	low	hete16	1.023	0	0	0	0	4.737	0	0.828	0	0	0	0	1.023	5.565	0	6.588	0.704582	1.88175	0	2.02657
8	8	low	hete64	0.955	0	0	0	0	4.735	0	0	0	0	0	0	0.955	4.735	0	5.69	0.67039	1.74659	0	1.90061

## Sheet: root whole
repetition	community composition	diversity treatment1	soil types treatment2	rootmass
1	1	high	homo	1.013
1	1	high	hete16	0.117
1	1	high	hete64	7.942
1	1	low	homo	0.422
1	1	low	hete16	1.156
1	1	low	hete64	0.043
2	2	high	homo	3.37
2	2	high	hete16	2.681
2	2	high	hete64	0.556
2	2	low	homo	4.149
2	2	low	hete16	1.082
2	2	low	hete64	0.41
3	3	high	homo	2.374
3	3	high	hete16	0.619
3	3	high	hete64	0.177
3	3	low	homo	0.662
3	3	low	hete16	1.268
3	3	low	hete64	3.604
4	4	high	homo	3.182
4	4	high	hete16	4.922
4	4	high	hete64	3.071
4	4	low	homo	2.367
4	4	low	hete16	1.516
4	4	low	hete64	1.931
5	5	high	homo	6.7
5	5	high	hete16	1.518
5	5	high	hete64	4.82
5	5	low	homo	0.247
5	5	low	hete16	0.902
5	5	low	hete64	0.324
6	6	high	homo	4.196
6	6	high	hete16	2.09
6	6	high	hete64	1.33
6	6	low	homo	3.55
6	6	low	hete16	1.216
6	6	low	hete64	0.829
7	7	high	homo	0.255
7	7	high	hete16	0.964
7	7	high	hete64	1.55
7	7	low	homo	1.632
7	7	low	hete16	1.053
7	7	low	hete64	1.142
8	8	high	homo	0.903
8	8	high	hete16	0.59
8	8	high	hete64	0.137
8	8	low	homo	5.778
8	8	low	hete16	0.681
8	8	low	hete64	2.084
